# Supplementary material for: Parental effects on offspring sex ratio in the Numbat (Myrmecobius fasciatus): does captivity influence paternal sex allocation?
Source: J Mammal. 2023 Aug 10;104(5):1036–46. doi: 10.1093/jmammal/gyad067 (PMC10682968; doi:10.1093/jmammal/gyad067)
Supplement: gyad067_suppl_Supplementary_Data_SD2 [file gyad067_suppl_supplementary_data_sd2.xlsx]

## Sheet: gyad067_suppl_Supplementary_Dat
offspring.ID	sex	D.zoo.ID	D.ID	dam.source	dam.weight	D.LITT.ID	year	dam.birth	dam.age	parity	S.zoo.ID	S.ID	sire.source	sire.weight	S.LITT.ID	survival	offspring.weight	Birth date	Weigh date	offspring.age
930049	1	11025	D1	cap	525	D1.1	1993	1989	4	PP	900081	S1	wild	583	S1.1	0
930050	0	11025	D1	cap	525	D1.1	1993	1989	4	PP	900081	S1	wild	583	S1.1	0
930052	0	920236	D2	wild	476	D2.1	1993				910225	S2	wild	454	S2.1	1	180	1993-01-27	1993-10-14	260
930053	0	920236	D2	wild	476	D2.1	1993				910225	S2	wild	454	S2.1	1	185	1993-01-27	1993-10-14	260
930054	0	920236	D2	wild	476	D2.1	1993				910225	S2	wild	454	S2.1	1	163	1993-01-27	1993-10-14	260
930055	1	920236	D2	wild	476	D2.1	1993				910225	S2	wild	454	S2.1	1	195	1993-01-27	1993-10-14	260
930080	0	920237	D3	wild	426	D3.1	1993				910224	S3	wild	604	S3.1	0
930081	1	920237	D3	wild	426	D3.1	1993				910224	S3	wild	604	S3.1	0
940026	1	930054	D4	cap	458	D4.1	1994	1993	1	PP	910222	S4	wild	445	S4.1	0
940027	1	930054	D4	cap	458	D4.1	1994	1993	1	PP	910222	S4	wild	445	S4.1	0
940028	0	930054	D4	cap	458	D4.1	1994	1993	1	PP	910222	S4	wild	445	S4.1	0
940029	0	930054	D4	cap	458	D4.1	1994	1993	1	PP	910222	S4	wild	445	S4.1	1	344	1994-02-10	1995-01-18	342
940036	0	920236	D2	wild	513	D2.2	1994				910224	S3	wild	567	S3.2	0
940037	0	920236	D2	wild	513	D2.2	1994				910224	S3	wild	567	S3.2	1	306	1994-02-13	1995-01-10	331
940038	0	920236	D2	wild	513	D2.2	1994				910224	S3	wild	567	S3.2	1	315	1994-02-13	1995-01-13	334
940039	1	920236	D2	wild	513	D2.2	1994				910224	S3	wild	567	S3.2	1	346	1994-02-13	1995-01-18	339
940040	1	11025	D1	cap	510	D1.2	1994	1989	5	MP	900081	S1	wild	625	S1.2	0
940041	0	11025	D1	cap	510	D1.2	1994	1989	5	MP	900081	S1	wild	625	S1.2	1	419	1994-01-31	1995-01-18	352
940042	1	11025	D1	cap	510	D1.2	1994	1989	5	MP	900081	S1	wild	625	S1.2	0
940043	1	11025	D1	cap	510	D1.2	1994	1989	5	MP	900081	S1	wild	625	S1.2	0
940046	1	11024	D5	cap	555	D5.1	1994	1989	5	PP	910224	S3	wild	567	S3.3	0
940047	1	11024	D5	cap	555	D5.1	1994	1989	5	PP	910224	S3	wild	567	S3.3	0
940048	1	11024	D5	cap	555	D5.1	1994	1989	5	PP	910224	S3	wild	567	S3.3	0
940049	0	11024	D5	cap	555	D5.1	1994	1989	5	PP	910224	S3	wild	567	S3.3	0
940168	3	930053	D41	cap	518	D41.1	1994	1993	1	PP	910222	S4	wild	445	S4.4	0
940169	3	930053	D41	cap	518	D41.1	1994	1993	1	PP	910222	S4	wild	445	S4.4	0
940170	1	930053	D41	cap	518	D41.1	1994	1993	1	PP	910222	S4	wild	445	S4.4	0
940172	0	920237	D3	wild	453	D3.2	1994				910224	S3	wild	509	S3.4	0
940173	1	920237	D3	wild	453	D3.2	1994				910224	S3	wild	509	S3.4	1	409	1994-02-25	1995-01-18	327
940174	1	920237	D3	wild	453	D3.2	1994				910224	S3	wild	509	S3.4	1	416	1994-02-25	1995-01-18	327
940175	0	920237	D3	wild	453	D3.2	1994				910224	S3	wild	509	S3.4	1	384	1994-02-25	1995-01-18	327
940176	3	930087	D7	wild	492	D7.3	1994				11034	S33	wild	592	S33.1	0
940177	3	930087	D7	wild	492	D7.3	1994				11034	S33	wild	592	S33.1	0
940178	1	930087	D7	wild	492	D7.3	1994				11034	S33	wild	592	S33.1	0
940179	0	930087	D7	wild	492	D7.3	1994				11034	S33	wild	592	S33.1	1	156	1994-01-15	1994-09-23	251
940185	0	930052	D6	cap	417	D6.1	1994	1993	1	PP	910225	S2	wild	470	S2.2	0
940186	1	930052	D6	cap	417	D6.1	1994	1993	1	PP	910225	S2	wild	470	S2.2	0
940187	0	930052	D6	cap	417	D6.1	1994	1993	1	PP	910225	S2	wild	470	S2.2	0
940188	0	930052	D6	cap	417	D6.1	1994	1993	1	PP	910225	S2	wild	470	S2.2	0
950191	0	930087	D7	wild	567	D7.1	1995				910222	S4	wild	543	S4.2	0
950192	1	930087	D7	wild	567	D7.1	1995				910222	S4	wild	543	S4.2	0
950197	0	11024	D5	cap	531	D5.2	1995	1989	6	MP	910225	S2	wild	546	S2.3	0
950230	0	920236	D2	wild	472	D2.3	1995				910225	S2	wild	546	S2.4	1	211	1995-02-20	1996-01-17	331
950231	1	920236	D2	wild	472	D2.3	1995				910225	S2	wild	546	S2.4	1	235	1995-02-20	1996-01-17	331
970017	1	950577	D8	wild	396	D8.1	1997				950915	S5	wild	513	S5.1	1	176	1997-01-21	1997-10-05	257
970071	1	950578	D9	wild	430	D9.1	1997				960266	S6	wild	408	S6.1	1	138	1997-02-12	1997-10-17	247
970072	1	950578	D9	wild	430	D9.1	1997				960266	S6	wild	408	S6.1	0
970073	0	950578	D9	wild	430	D9.1	1997				960266	S6	wild	408	S6.1	0
970074	0	950578	D9	wild	430	D9.1	1997				960266	S6	wild	408	S6.1	0
970086	1	950230	D10	cap	356	D10.1	1997	1995	2	PP	910222	S4	wild	522	S4.3	1	165	1997-02-17	1997-10-05	230
970087	1	950230	D10	cap	356	D10.1	1997	1995	2	PP	910222	S4	wild	522	S4.3	1	159	1997-02-17	1997-10-05	230
970088	1	930087	D7	wild	525	D7.2	1997				950915	S5	wild	384	S5.2	0
980013	0	950578	D9	wild	478	D9.2	1998				970274	S7	wild	542	S7.1	0
980014	0	950578	D9	wild	478	D9.2	1998				970274	S7	wild	542	S7.1	0
980015	1	950578	D9	wild	478	D9.2	1998				970274	S7	wild	542	S7.1	0
980016	0	950578	D9	wild	478	D9.2	1998				970274	S7	wild	542	S7.1	0
980017	1	950230	D10	cap	545	D10.2	1998	1995	3	MP	950580	S34	wild	506	S34.1	0
980018	3	950230	D10	cap	545	D10.2	1998	1995	3	MP	950580	S34	wild	506	S34.1	0
980019	3	950230	D10	cap	545	D10.2	1998	1995	3	MP	950580	S34	wild	506	S34.1	0
980029	0	950577	D8	wild	515	D8.2	1998				960266	S6	wild	521	S6.2	1	167	1998-01-17	1998-10-16	272
980030	0	950577	D8	wild	515	D8.2	1998				960266	S6	wild	521	S6.2	1	216	1998-01-17	1998-10-15	271
980031	0	950577	D8	wild	515	D8.2	1998				960266	S6	wild	521	S6.2	1	206	1998-01-17	1998-10-15	271
980051	0	970273	D11	wild	612	D11.1	1998				950915	S5	wild	523	S5.3	1	159	1998-01-23	1998-09-24	244
980052	0	970273	D11	wild	612	D11.1	1998				950915	S5	wild	523	S5.3	1	158	1998-01-23	1998-09-24	244
980053	0	970273	D11	wild	612	D11.1	1998				950915	S5	wild	523	S5.3	1	156	1998-01-23	1998-09-24	244
980054	1	970273	D11	wild	612	D11.1	1998				950915	S5	wild	523	S5.3	1	155	1998-01-23	1998-09-24	244
980055	0	920236	D2	wild	592	D2.4	1998				940522	S8	wild	539	S8.1	0
980056	1	920236	D2	wild	592	D2.4	1998				940522	S8	wild	539	S8.1	1	167	1998-01-23	1998-09-24	244
980057	1	920236	D2	wild	592	D2.4	1998				940522	S8	wild	539	S8.1	1	147	1998-01-23	1998-09-24	244
990053	3	920236	D2	wild	616	D2.5	1999				960266	S6	wild	512	S6.6	0
990054	1	920236	D2	wild	616	D2.5	1999				960266	S6	wild	512	S6.6	0
990055	1	920236	D2	wild	616	D2.5	1999				960266	S6	wild	512	S6.6	0
990056	1	920236	D2	wild	616	D2.5	1999				960266	S6	wild	512	S6.6	0
990060	0	970273	D11	wild	635	D11.2	1999				970274	S7	wild	587	S7.2	1	227	1999-01-30	1999-10-28	271
990061	0	970273	D11	wild	635	D11.2	1999				970274	S7	wild	587	S7.2	1	221	1999-01-30	1999-10-28	271
990062	0	970273	D11	wild	635	D11.2	1999				970274	S7	wild	587	S7.2	1	221	1999-01-30	1999-10-28	271
990063	1	970273	D11	wild	635	D11.2	1999				970274	S7	wild	587	S7.2	1	173	1999-01-30	1999-10-01	244
A00016	1	990729	D42	wild	428	D42.1	2000				940522	S8	wild	576	S8.5	1	141	2000-01-13	2000-09-13	244
A00017	0	990729	D42	wild	428	D42.1	2000				940522	S8	wild	576	S8.5	1	136	2000-01-13	2000-09-13	244
A00018	0	990729	D42	wild	428	D42.1	2000				940522	S8	wild	576	S8.5	1	129	2000-01-13	2000-09-13	244
A00019	3	990729	D42	wild	428	D42.1	2000				940522	S8	wild	576	S8.5	0
A00020	0	970273	D11	wild	646	D11.3	2000				970274	S7	wild	592	S7.3	1	170	2000-01-15	2000-09-13	242
A00021	0	970273	D11	wild	646	D11.3	2000				970274	S7	wild	592	S7.3	1	182	2000-01-15	2000-09-13	242
A00022	0	970273	D11	wild	646	D11.3	2000				970274	S7	wild	592	S7.3	0
A00023	1	970273	D11	wild	646	D11.3	2000				970274	S7	wild	592	S7.3	1	170	2000-01-15	2000-09-13	242
A00071	1	990730	D12	wild	457	D12.1	2000				950915	S5	wild	588	S5.4	1	130	2000-02-03	2000-10-05	245
A00072	1	990730	D12	wild	457	D12.1	2000				950915	S5	wild	588	S5.4	1	129	2000-02-03	2000-10-05	245
A00073	0	990730	D12	wild	457	D12.1	2000				950915	S5	wild	588	S5.4	1	130	2000-02-03	2000-10-05	245
A00074	1	990730	D12	wild	457	D12.1	2000				950915	S5	wild	588	S5.4	1	119	2000-02-03	2000-10-05	245
A00075	1	990316	D13	wild	443	D13.1	2000				960266	S6	wild	545	S6.3	1	141	2000-02-05	2000-10-05	243
A00076	1	990316	D13	wild	443	D13.1	2000				960266	S6	wild	545	S6.3	1	134	2000-02-05	2000-10-05	243
A00077	1	990316	D13	wild	443	D13.1	2000				960266	S6	wild	545	S6.3	1	136	2000-02-05	2000-10-05	243
A00087	3	990062	D14	cap	457	D14.3	2000	1999	1	MP	950231	S35	cap	594	S35.1	0
A00088	0	990062	D14	cap	457	D14.3	2000	1999	1	MP	950231	S35	cap	594	S35.1	1	122	2000-02-09	2000-10-05	239
A00089	1	990062	D14	cap	457	D14.3	2000	1999	1	MP	950231	S35	cap	594	S35.1	1	119	2000-02-09	2000-10-05	239
A00090	1	990062	D14	cap	457	D14.3	2000	1999	1	MP	950231	S35	cap	594	S35.1	1	126	2000-02-09	2000-10-05	239
A01021	0	970273	D11	wild	617	D11.4	2001				940522	S8	wild	585	S8.2	0
A01022	0	970273	D11	wild	617	D11.4	2001				940522	S8	wild	585	S8.2	1	203	2001-01-15	2001-09-23	251
A01023	1	970273	D11	wild	617	D11.4	2001				940522	S8	wild	585	S8.2	1	159	2001-01-15	2001-09-23	251
A01024	1	970273	D11	wild	617	D11.4	2001				940522	S8	wild	585	S8.2	1	184	2001-01-15	2001-09-23	251
A01039	0	990062	D14	cap	525	D14.1	2001	1999	2	PP	A00424	S9	wild	494	S9.1	1	206	2001-02-12	2001-10-17	247
A01040	0	990062	D14	cap	525	D14.1	2001	1999	2	PP	A00424	S9	wild	494	S9.1	1	166	2001-02-12	2001-10-17	247
A01041	1	990062	D14	cap	525	D14.1	2001	1999	2	PP	A00424	S9	wild	494	S9.1	1	202	2001-02-12	2001-10-17	247
A01042	1	990062	D14	cap	525	D14.1	2001	1999	2	PP	A00424	S9	wild	494	S9.1	1	178	2001-02-12	2001-10-17	247
A01078	1	990316	D13	wild	481	D13.2	2001				950915	S5	wild	588	S5.5	1	188	2001-02-02	2001-10-14	254
A01079	1	990316	D13	wild	481	D13.2	2001				950915	S5	wild	588	S5.5	1	170	2001-02-02	2001-10-14	254
A01080	1	990316	D13	wild	481	D13.2	2001				950915	S5	wild	588	S5.5	1	172	2001-02-02	2001-10-14	254
A01081	0	990316	D13	wild	481	D13.2	2001				950915	S5	wild	588	S5.5	1	174	2001-02-02	2001-10-14	254
A01083	0	A00660	D15	wild	403	D15.1	2001				960266	S6	wild	527	S6.4	1	96	2001-01-19	2001-09-15	239
A01084	0	A00660	D15	wild	403	D15.1	2001				960266	S6	wild	527	S6.4	1	99	2001-01-19	2001-09-15	239
A01085	0	A00660	D15	wild	403	D15.1	2001				960266	S6	wild	527	S6.4	1	104	2001-01-19	2001-09-15	239
A01086	0	A00660	D15	wild	403	D15.1	2001				960266	S6	wild	527	S6.4	1	104	2001-01-19	2001-09-15	239
A20049	1	990316	D13	wild	527	D13.3	2002				A00424	S9	wild	494	S9.2	1	135	2002-02-01	2002-09-26	237
A20050	0	990316	D13	wild	527	D13.3	2002				A00424	S9	wild	494	S9.2	1	129	2002-02-01	2002-09-26	237
A20051	1	990316	D13	wild	527	D13.3	2002				A00424	S9	wild	494	S9.2	1	128	2002-02-01	2002-09-26	237
A20052	0	990316	D13	wild	527	D13.3	2002				A00424	S9	wild	494	S9.2	1	122	2002-02-01	2002-09-26	237
A20055	0	990062	D14	cap	563	D14.2	2002	1999	3	MP	960266	S6	wild	516	S6.5	1	155	2002-02-02	2002-09-26	236
A20056	1	990062	D14	cap	563	D14.2	2002	1999	3	MP	960266	S6	wild	516	S6.5	1	154	2002-02-02	2002-09-26	236
A20057	1	990062	D14	cap	563	D14.2	2002	1999	3	MP	960266	S6	wild	516	S6.5	1	155	2002-02-02	2002-09-26	236
A20058	1	990062	D14	cap	563	D14.2	2002	1999	3	MP	960266	S6	wild	516	S6.5	1	147	2002-01-24	2002-10-04	253
A20059	1	990730	D12	wild	537	D12.2	2002				940522	S8	wild	646	S8.3	1	145	2002-01-24	2002-10-04	253
A20060	0	990730	D12	wild	537	D12.2	2002				940522	S8	wild	646	S8.3	1	152	2002-01-24	2002-10-04	253
A20061	0	990730	D12	wild	537	D12.2	2002				940522	S8	wild	646	S8.3	1	148	2002-01-24	2002-10-04	253
A20079	3	A00660	D15	wild	433	D15.2	2002				950915	S5	wild	566	S5.6	0
A20080	0	A00660	D15	wild	433	D15.2	2002				950915	S5	wild	566	S5.6	1	134
A20081	1	A00660	D15	wild	433	D15.2	2002				950915	S5	wild	566	S5.6	1	134	2002-02-05	2002-10-07	244
A20082	1	A00660	D15	wild	433	D15.2	2002				950915	S5	wild	566	S5.6	1	156	2002-02-05	2002-10-07	244
A20126	1	A01085	D16	cap	326	D16.1	2002	2001	1	PP	940522	S8	wild	600	S8.4	1	136	2002-02-14	2002-10-17	245
A20127	0	A01085	D16	cap	326	D16.1	2002	2001	1	PP	940522	S8	wild	600	S8.4	1	134	2002-02-14	2002-10-17	245
A30082	1	990316	D13	wild	516	D13.4	2003				A20622	S10	wild	570	S10.1	1	184	2003-02-06	2003-10-21	257
A30083	0	990316	D13	wild	516	D13.4	2003				A20622	S10	wild	570	S10.1	1	162	2003-02-06	2003-10-21	257
A30084	0	990316	D13	wild	516	D13.4	2003				A20622	S10	wild	570	S10.1	1	207	2003-02-06	2003-10-21	257
A30085	0	990316	D13	wild	516	D13.4	2003				A20622	S10	wild	570	S10.1	1	181	2003-02-06	2003-10-21	257
A30096	3	A01085	D16	cap	439	D16.2	2003	2001	2	MP	960266	S6	wild	505	S6.7	0
A30097	3	990730	D12	wild	582	D12.3	2003				A00424	S9	wild	494	S9.4	0
A30098	3	990730	D12	wild	582	D12.3	2003				A00424	S9	wild	494	S9.4	0
A30099	3	990730	D12	wild	582	D12.3	2003				A00424	S9	wild	494	S9.4	0
A30100	1	990730	D12	wild	582	D12.3	2003				A00424	S9	wild	494	S9.4	0
A30127	3	A20534	D21	wild	462	D21.3	2003				A00424	S9	wild	563	S9.5	0
A30128	0	A20534	D21	wild	462	D21.3	2003				A00424	S9	wild	563	S9.5	1	191	2003-02-26	2003-10-24	240
A30129	0	A20534	D21	wild	462	D21.3	2003				A00424	S9	wild	563	S9.5	1	212	2003-02-26	2003-10-24	240
A30130	0	A20534	D21	wild	462	D21.3	2003				A00424	S9	wild	563	S9.5	1	194	2003-02-26	2003-10-24	240
A40003	1	A30479	D17	wild	534	D17.1	2004				A00424	S9	wild	607	S9.3	1	169	2004-01-12	2004-09-11	243
A40004	1	A30479	D17	wild	534	D17.1	2004				A00424	S9	wild	607	S9.3	1	192	2004-01-12	2004-09-11	243
A40005	0	A30479	D17	wild	534	D17.1	2004				A00424	S9	wild	607	S9.3	1	170	2004-01-12	2004-09-11	243
A40006	0	A30479	D17	wild	534	D17.1	2004				A00424	S9	wild	607	S9.3	1	151	2004-01-12	2004-09-11	243
A40055	3	990062	D14	cap	628	D14.4	2004	1999	5	MP	A30481	S11	wild	642	S11.4	0
A40068	3	A01085	D16	cap	499	D16.3	2004	2001	3	MP	A00424	S9	wild	578	S9.6	0
A40076	1	A20534	D21	wild	528	D21.4	2004				A20535	S13	wild	542	S13.2	0
A40077	0	A20534	D21	wild	528	D21.4	2004				A20535	S13	wild	542	S13.2	0
A40078	3	A20534	D21	wild	528	D21.4	2004				A20535	S13	wild	542	S13.2	0
A40079	3	A20534	D21	wild	528	D21.4	2004				A20535	S13	wild	542	S13.2	0
A40097	3	990730	D12	wild	572	D12.4	2004				A20622	S10	wild	571	S10.4	0
A40098	1	990730	D12	wild	572	D12.4	2004				A20622	S10	wild	571	S10.4	1	129	2004-01-24	2004-09-11	231
A40099	0	990730	D12	wild	572	D12.4	2004				A20622	S10	wild	571	S10.4	1	124	2004-01-24	2004-09-11	231
A50007	1	A30479	D17	wild	533	D17.2	2005				A30481	S11	wild	642	S11.1	1	214	2005-01-07	2005-09-17	253
A50008	1	A30479	D17	wild	533	D17.2	2005				A30481	S11	wild	642	S11.1	1	206	2005-01-07	2005-09-17	253
A50009	1	A30479	D17	wild	533	D17.2	2005				A30481	S11	wild	642	S11.1	1	228	2005-01-07	2005-09-22	258
A50010	0	A30479	D17	wild	533	D17.2	2005				A30481	S11	wild	642	S11.1	1	206	2005-01-07	2005-09-17	253
A50021	0	A40006	D18	cap	383	D18.1	2005	2004	1	PP	A30480	S12	wild	538	S12.1	1	283	2005-01-18	2005-10-10	265
A50022	0	A40006	D18	cap	383	D18.1	2005	2004	1	PP	A30480	S12	wild	538	S12.1	1	332	2005-01-18	2005-10-10	265
A50023	1	A40006	D18	cap	383	D18.1	2005	2004	1	PP	A30480	S12	wild	538	S12.1	1	265	2005-01-18	2005-10-10	265
A50024	1	A40006	D18	cap	383	D18.1	2005	2004	1	PP	A30480	S12	wild	538	S12.1	1	295	2005-01-18	2005-10-10	265
A50026	3	990062	D14	cap	624	D14.5	2005	1999	6	MP	A30482	S36	wild	596	S36.1	0
A50027	3	990062	D14	cap	624	D14.5	2005	1999	6	MP	A30482	S36	wild	596	S36.1	0
A50028	3	990062	D14	cap	624	D14.5	2005	1999	6	MP	A30482	S36	wild	596	S36.1	0
A50039	3	990730	D12	wild	572	D12.5	2005				A20622	S10	wild	571	S10.5	0
A50041	3	A20534	D21	wild	508	D12.6	2005				A30481	S11	wild	665	S11.5	0
A50042	3	A20534	D21	wild	508	D12.6	2005				A30481	S11	wild	665	S11.5	0
A50043	3	A20534	D21	wild	508	D12.6	2005				A30481	S11	wild	665	S11.5	0
A50044	3	A20534	D21	wild	508	D12.6	2005				A30481	S11	wild	665	S11.5	0
A50049	1	A40099	D19	cap	406	D19.1	2005	2004	1	PP	A20535	S13	wild	572	S13.1	1	113	2005-02-05	2005-09-17	224
A50050	1	A40099	D19	cap	406	D19.1	2005	2004	1	PP	A20535	S13	wild	572	S13.1	1	121	2005-02-05	2005-09-17	224
A50051	0	A40099	D19	cap	406	D19.1	2005	2004	1	PP	A20535	S13	wild	572	S13.1	1	113	2005-02-05	2005-09-17	224
A50052	0	A40099	D19	cap	406	D19.1	2005	2004	1	PP	A20535	S13	wild	572	S13.1	1	112	2005-02-05	2005-09-17	224
A60005	3	A30479	D17	wild	547	D17.3	2006				A30480	S12	wild	576	S12.2	0
A60006	3	A30479	D17	wild	547	D17.3	2006				A30480	S12	wild	576	S12.2	0
A60007	3	A30479	D17	wild	547	D17.3	2006				A30480	S12	wild	576	S12.2	0
A60008	3	A30479	D17	wild	547	D17.3	2006				A30480	S12	wild	576	S12.2	0
A60011	0	A50484	D20	wild	498	D20.1	2006				A40004	S14	cap	609	S14.1	1	124	2006-01-29	2006-09-14	228
A60012	0	A50484	D20	wild	498	D20.1	2006				A40004	S14	cap	609	S14.1	1	123	2006-01-29	2006-09-14	228
A60013	1	A50484	D20	wild	498	D20.1	2006				A40004	S14	cap	609	S14.1	1	123	2006-01-29	2006-09-14	228
A60014	1	A50484	D20	wild	498	D20.1	2006				A40004	S14	cap	609	S14.1	1	123	2006-01-29	2006-09-14	228
A60018	3	A40099	D19	cap	496	D19.2	2006	2004	2	MP	A20535	S13	wild	594	S13.3	0
A60019	3	A40099	D19	cap	496	D19.2	2006	2004	2	MP	A20535	S13	wild	594	S13.3	0
A60020	3	A40099	D19	cap	496	D19.2	2006	2004	2	MP	A20535	S13	wild	594	S13.3	0
A60021	3	A40099	D19	cap	496	D19.2	2006	2004	2	MP	A20535	S13	wild	594	S13.3	0
A60035	1	A40006	D18	cap	435	D18.2	2006	2004	2	MP	A30481	S11	wild	699	S11.2	1	352	2006-01-16	2006-10-19	276
A60036	1	A40006	D18	cap	435	D18.2	2006	2004	2	MP	A30481	S11	wild	699	S11.2	1	376	2006-01-16	2006-10-19	276
A60037	0	A40006	D18	cap	435	D18.2	2006	2004	2	MP	A30481	S11	wild	699	S11.2	1	414	2006-01-16	2006-10-19	276
A60038	0	A40006	D18	cap	435	D18.2	2006	2004	2	MP	A30481	S11	wild	699	S11.2	1	333	2006-01-16	2006-10-19	276
A60039	0	A20534	D21	wild	520	D21.1	2006				A20622	S10	wild	577	S10.2	1	157	2006-01-17	2006-09-07	233
A60040	0	A20534	D21	wild	520	D21.1	2006				A20622	S10	wild	577	S10.2	1	158	2006-01-17	2006-09-07	233
A60041	0	A20534	D21	wild	520	D21.1	2006				A20622	S10	wild	577	S10.2	1	174	2006-01-17	2006-09-07	233
A60042	1	A20534	D21	wild	520	D21.1	2006				A20622	S10	wild	577	S10.2	1	162	2006-01-17	2006-09-07	233
A70006	1	A40006	D18	cap	571	D18.3	2007	2004	3	MP	A20622	S10	wild	577	S10.3	1	126	2007-01-17	2007-08-31	226
A70007	0	A40006	D18	cap	571	D18.3	2007	2004	3	MP	A20622	S10	wild	577	S10.3	1	127	2007-01-17	2007-08-31	226
A70008	0	A40006	D18	cap	571	D18.3	2007	2004	3	MP	A20622	S10	wild	577	S10.3	1	135	2007-01-17	2007-08-31	226
A70009	1	A40006	D18	cap	571	D18.3	2007	2004	3	MP	A20622	S10	wild	577	S10.3	1	126	2007-01-17	2007-08-31	226
A70010	0	A20534	D21	wild	525	D21.2	2007				A40004	S14	cap	597	S14.2	1	145	2007-01-18	2007-08-31	225
A70011	1	A20534	D21	wild	525	D21.2	2007				A40004	S14	cap	597	S14.2	1	142	2007-01-18	2007-08-31	225
A70012	1	A20534	D21	wild	525	D21.2	2007				A40004	S14	cap	597	S14.2	1	128	2007-01-18	2007-08-31	225
A70013	1	A20534	D21	wild	525	D21.2	2007				A40004	S14	cap	597	S14.2	1	134	2007-01-18	2007-08-31	225
A70021	3	A50022	D43	cap	535	D43.1	2007	2005	2	PP	A20535	S13	wild	548	S13.4	0
A70022	3	A50022	D43	cap	535	D43.1	2007	2005	2	PP	A20535	S13	wild	548	S13.4	0
A70023	0	A50484	D20	wild	541	D20.2	2007				A30481	S11	wild	686	S11.3	1	146	2007-01-25	2007-09-17	235
A70024	1	A50484	D20	wild	541	D20.2	2007				A30481	S11	wild	686	S11.3	1	156	2007-01-25	2007-09-17	235
A70025	0	A50484	D20	wild	541	D20.2	2007				A30481	S11	wild	686	S11.3	1	140	2007-01-25	2007-09-17	235
A70026	0	A50484	D20	wild	541	D20.2	2007				A30481	S11	wild	686	S11.3	1	144	2007-01-25	2007-09-17	235
A80036	3	A40006	D18	cap	580	D18.4	2008	2004	4	MP	A30481	S11	wild	641	S11.6	0
A80037	3	A40006	D18	cap	580	D18.4	2008	2004	4	MP	A30481	S11	wild	641	S11.6	0
A80038	3	A40006	D18	cap	580	D18.4	2008	2004	4	MP	A30481	S11	wild	641	S11.6	0
A80039	3	A40006	D18	cap	580	D18.4	2008	2004	4	MP	A30481	S11	wild	641	S11.6	0
A80042	3	A50022	D43	cap	565	D43.2	2008	2005	3	MP	A20622	S10	wild	549	S10.6	0
A80043	3	A50022	D43	cap	565	D43.2	2008	2005	3	MP	A20622	S10	wild	549	S10.6	0
A80044	3	A50022	D43	cap	565	D43.2	2008	2005	3	MP	A20622	S10	wild	549	S10.6	0
A80045	3	A50022	D43	cap	565	D43.2	2008	2005	3	MP	A20622	S10	wild	549	S10.6	0
A80048	0	A70023	D22	cap	441	D22.1	2008	2007	1	PP	A70371	S15	wild	500	S15.1	1	136	2008-01-27	2008-10-01	248
A80049	1	A70023	D22	cap	441	D22.1	2008	2007	1	PP	A70371	S15	wild	500	S15.1	1	218	2008-01-27	2008-10-01	248
A80050	0	A70023	D22	cap	441	D22.1	2008	2007	1	PP	A70371	S15	wild	500	S15.1	1	168	2008-01-27	2008-10-01	248
A80051	1	A70023	D22	cap	441	D22.1	2008	2007	1	PP	A70371	S15	wild	500	S15.1	1	126	2008-01-27	2008-10-01	248
A80062	1	A70025	D23	cap	473	D23.1	2008	2007	1	PP	A40004	S14	cap	653	S14.3	1	130	2008-02-06	2008-09-13	220
A80063	0	A70025	D23	cap	473	D23.1	2008	2007	1	PP	A40004	S14	cap	653	S14.3	1	138	2008-02-06	2008-09-13	220
A80064	1	A70025	D23	cap	473	D23.1	2008	2007	1	PP	A40004	S14	cap	653	S14.3	1	136	2008-02-06	2008-09-13	220
A80065	1	A70025	D23	cap	473	D23.1	2008	2007	1	PP	A40004	S14	cap	653	S14.3	1	122	2008-02-06	2008-09-13	220
A80066	3	A70026	D24	cap	452	D24.2	2008	2007	1	MP	A50024	S37	cap	465	S37.1	0
A80067	3	A70026	D24	cap	452	D24.2	2008	2007	1	MP	A50024	S37	cap	465	S37.1	0
A80068	3	A70026	D24	cap	452	D24.2	2008	2007	1	MP	A50024	S37	cap	465	S37.1	0
A80069	3	A70026	D24	cap	452	D24.2	2008	2007	1	MP	A50024	S37	cap	465	S37.1	0
A80075	3	A40006	D18	cap	548	D18.5	2008	2004	4	MP	A70371	S15	wild	492	S15.2	0
A80076	3	A40006	D18	cap	548	D18.5	2008	2004	4	MP	A70371	S15	wild	492	S15.2	0
A90015	1	A50484	D20	wild	605	D20.3	2009				A80362	S16	wild	540	S16.1	1	96	2009-01-29	2009-09-09	223
A90016	1	A50484	D20	wild	605	D20.3	2009				A80362	S16	wild	540	S16.1	1	114	2009-01-29	2009-09-09	223
A90017	1	A50484	D20	wild	605	D20.3	2009				A80362	S16	wild	540	S16.1	1	108	2009-01-29	2009-09-09	223
A90018	0	A50484	D20	wild	605	D20.3	2009				A80362	S16	wild	540	S16.1	1	110	2009-01-29	2009-09-09	223
A90028	0	A70026	D24	cap	585	D24.1	2009	2007	2	PP	A40004	S14	cap	661	S14.4	1	93	2009-01-30	2009-09-13	226
A90029	0	A70026	D24	cap	585	D24.1	2009	2007	2	PP	A40004	S14	cap	661	S14.4	1	104	2009-01-30	2009-09-13	226
A90030	0	A70026	D24	cap	585	D24.1	2009	2007	2	PP	A40004	S14	cap	661	S14.4	1	93	2009-01-30	2009-09-13	226
A90031	1	A70026	D24	cap	585	D24.1	2009	2007	2	PP	A40004	S14	cap	661	S14.4	1	103	2009-01-30	2009-09-13	226
A90036	3	A50022	D43	cap	616	D43.3	2009	2005	4	MP	A70024	S38	cap	575	S38.1	0
A90037	3	A50022	D43	cap	616	D43.3	2009	2005	4	MP	A70024	S38	cap	575	S38.1	0
A90038	3	A50022	D43	cap	616	D43.3	2009	2005	4	MP	A70024	S38	cap	575	S38.1	0
A90039	3	A50022	D43	cap	616	D43.3	2009	2005	4	MP	A70024	S38	cap	575	S38.1	0
A90071	0	A80050	D25	cap	497	D25.1	2009	2008	1	PP	A70372	S17	wild	592	S17.1	1	112	2009-02-08	2009-09-04	208
A90072	1	A80050	D25	cap	497	D25.1	2009	2008	1	PP	A70372	S17	wild	592	S17.1	1	113	2009-02-08	2009-09-04	208
A90073	0	A80050	D25	cap	497	D25.1	2009	2008	1	PP	A70372	S17	wild	592	S17.1	1	109	2009-02-08	2009-09-04	208
A90100	3	A70373	D44	wild	563	D44.1	2009				A80322	S18	wild	551	S18.2	0
B00013	1	A40006	D18	cap	565	D18.6	2010	2004	6	MP	A90326	S39	wild	592	S39.1	1	182	2010-01-12	2010-09-12	243
B00014	1	A40006	D18	cap	565	D18.6	2010	2004	6	MP	A90326	S39	wild	592	S39.1	1	179	2010-01-12	2010-09-12	243
B00015	0	A40006	D18	cap	565	D18.6	2010	2004	6	MP	A90326	S39	wild	592	S39.1	1	150	2010-01-12	2010-09-12	243
B00019	3	A50022	D43	cap	605	D43.4	2010	2005	5	MP	A90326	S39	wild	580	S39.2	0
B00020	3	A50022	D43	cap	605	D43.4	2010	2005	5	MP	A90326	S39	wild	580	S39.2	0
B00043	3	A70026	D24	cap	580	D24.3	2010	2007	3	MP	A80362	S16	wild	602	S16.4	0
B00044	0	A70026	D24	cap	580	D24.3	2010	2007	3	MP	A80362	S16	wild	602	S16.4	1	84	2010-01-30	2010-09-30	243
B00045	1	A70026	D24	cap	580	D24.3	2010	2007	3	MP	A80362	S16	wild	602	S16.4	0
B00046	0	A70026	D24	cap	580	D24.3	2010	2007	3	MP	A80362	S16	wild	602	S16.4	1	103	2010-01-30	2010-10-01	244
B00051	0	A90327	D45	wild	420	D45.1	2010				A80321	S20	wild	586	S20.5	1	93	2010-02-08	2010-10-01	235
B00052	0	A90327	D45	wild	420	D45.1	2010				A80321	S20	wild	586	S20.5	1	92	2010-02-08	2010-10-01	235
B00053	3	A90327	D45	wild	420	D45.1	2010				A80321	S20	wild	586	S20.5	0
B00057	3	A50022	D43	cap	612	D43.5	2010	2005	5	MP	A90326	S39	wild	580	S39.3	0
B00058	3	A50022	D43	cap	612	D43.5	2010	2005	5	MP	A90326	S39	wild	580	S39.3	0
B00059	3	A50022	D43	cap	612	D43.5	2010	2005	5	MP	A90326	S39	wild	580	S39.3	0
B00060	3	A50022	D43	cap	612	D43.5	2010	2005	5	MP	A90326	S39	wild	580	S39.3	0
B10012	3	A40006	D18	cap	590	D18.7	2011	2004	7	MP	A80321	S20	wild	582	S20.6	0
B10016	0	B00350	D26	wild	396	D26.1	2011				A80322	S18	wild	623	S18.1	1	264	2011-01-21	2011-10-05	257
B10017	0	B00350	D26	wild	396	D26.1	2011				A80322	S18	wild	623	S18.1	1	267	2011-01-21	2011-10-05	257
B10018	0	B00350	D26	wild	396	D26.1	2011				A80322	S18	wild	623	S18.1	1	269	2011-01-21	2011-10-05	257
B10019	0	B00350	D26	wild	396	D26.1	2011				A80322	S18	wild	623	S18.1	1	255	2011-01-21	2011-10-05	257
B10024	1	B00046	D27	cap	407	D27.1	2011	2010	1	PP	A80049	S19	cap	604	S19.1	1	256	2011-01-30	2011-10-08	251
B10025	1	B00046	D27	cap	407	D27.1	2011	2010	1	PP	A80049	S19	cap	604	S19.1	1	284	2011-01-30	2011-10-08	251
B10026	1	B00046	D27	cap	407	D27.1	2011	2010	1	PP	A80049	S19	cap	604	S19.1	1	209	2011-01-30	2011-10-08	251
B10027	0	B00046	D27	cap	407	D27.1	2011	2010	1	PP	A80049	S19	cap	604	S19.1	1	212	2011-01-30	2011-10-08	251
B10036	1	B00044	D28	cap	405	D28.1	2011	2010	1	PP	A80321	S20	wild	582	S20.1	1	318	2011-02-01	2011-10-30	271
B10037	0	B00044	D28	cap	405	D28.1	2011	2010	1	PP	A80321	S20	wild	582	S20.1	1	263	2011-02-01	2011-10-23	264
B10038	0	B00044	D28	cap	405	D28.1	2011	2010	1	PP	A80321	S20	wild	582	S20.1	1	196	2011-02-01	2011-10-23	264
B10039	0	B00044	D28	cap	405	D28.1	2011	2010	1	PP	A80321	S20	wild	582	S20.1	1	205	2011-02-01	2011-10-23	264
B10043	0	B00051	D29	cap	463	D29.1	2011	2010	1	PP	A70372	S17	wild	665	S17.2	1	201	2011-02-08	2011-11-02	267
B10044	1	B00051	D29	cap	463	D29.1	2011	2010	1	PP	A70372	S17	wild	665	S17.2	1	226	2011-02-08	2011-11-02	267
B20037	1	B00350	D26	wild	499	D26.2	2012				A80362	S16	wild	541	S16.2	1	302	2012-01-16	2012-09-30	258
B20038	0	B00350	D26	wild	499	D26.2	2012				A80362	S16	wild	541	S16.2	1	221	2012-01-16	2012-09-30	258
B20039	1	B00350	D26	wild	499	D26.2	2012				A80362	S16	wild	541	S16.2	1	191	2012-01-16	2012-09-30	258
B20040	0	B00350	D26	wild	499	D26.2	2012				A80362	S16	wild	541	S16.2	1	202	2012-01-16	2012-09-30	258
B20046	1	B00044	D28	cap	522	D28.2	2012	2010	2	MP	A80362	S16	wild	541	S16.3	1	164	2012-01-26	2012-10-18	266
B20047	1	B00044	D28	cap	522	D28.2	2012	2010	2	MP	A80362	S16	wild	541	S16.3	1	171	2012-01-26	2012-10-18	266
B20048	0	B00044	D28	cap	522	D28.2	2012	2010	2	MP	A80362	S16	wild	541	S16.3	1	177	2012-01-26	2012-10-18	266
B20049	0	B00044	D28	cap	522	D28.2	2012	2010	2	MP	A80362	S16	wild	541	S16.3	1	192	2012-01-26	2012-10-18	266
B20051	1	B00046	D27	cap	511	D27.2	2012	2010	2	MP	A80321	S20	wild	567	S20.2	1	232	2012-01-31	2012-10-21	264
B20052	0	B00046	D27	cap	511	D27.2	2012	2010	2	MP	A80321	S20	wild	567	S20.2	1	227	2012-01-31	2012-10-21	264
B20053	0	B00046	D27	cap	511	D27.2	2012	2010	2	MP	A80321	S20	wild	567	S20.2	1	216	2012-01-31	2012-10-21	264
B20054	0	B00046	D27	cap	511	D27.2	2012	2010	2	MP	A80321	S20	wild	567	S20.2	1	217	2012-01-31	2012-10-21	264
B20055	0	B10043	D30	cap	413	D30.1	2012	2011	1	PP	B10412	S21	wild	528	S21.1	1	212	2012-02-04	2012-10-23	262
B20056	1	B10043	D30	cap	413	D30.1	2012	2011	1	PP	B10412	S21	wild	528	S21.1	1	202	2012-02-04	2012-10-23	262
B20057	1	B10043	D30	cap	413	D30.1	2012	2011	1	PP	B10412	S21	wild	528	S21.1	1	182	2012-02-04	2012-10-23	262
B20076	0	B10018	D31	cap	425	D31.1	2012	2011	1	PP	A80321	S20	wild	569	S20.3	1	124	2012-02-25	2012-10-04	222
B20077	0	B10018	D31	cap	425	D31.1	2012	2011	1	PP	A80321	S20	wild	569	S20.3	1	135	2012-02-25	2012-10-04	222
B20078	0	B10018	D31	cap	425	D31.1	2012	2011	1	PP	A80321	S20	wild	569	S20.3	1	133	2012-02-25	2012-10-04	222
B20079	1	B10018	D31	cap	425	D31.1	2012	2011	1	PP	A80321	S20	wild	569	S20.3	1	137	2012-02-25	2012-10-04	222
B30028	3	B20038	D32	cap	494	D32.2	2013	2012	1	MP	B20342	S40	wild	488	S40.1	0
B30029	3	B20038	D32	cap	494	D32.2	2013	2012	1	MP	B20342	S40	wild	488	S40.1	0
B30030	0	B00044	D28	cap	523	D28.3	2013	2010	3	MP	B20344	S22	wild	508	S22.1	1	165	2013-01-20	2013-09-28	251
B30031	0	B00044	D28	cap	523	D28.3	2013	2010	3	MP	B20344	S22	wild	508	S22.1	1	242	2013-01-20	2013-09-28	251
B30032	1	B00044	D28	cap	523	D28.3	2013	2010	3	MP	B20344	S22	wild	508	S22.1	1	180	2013-01-20	2013-09-28	251
B30033	0	B00044	D28	cap	523	D28.3	2013	2010	3	MP	B20344	S22	wild	508	S22.1	1	199	2013-01-20	2013-09-28	251
B30034	1	B00350	D26	wild	494	D26.3	2013				A80321	S20	wild	595	S20.4	1	264	2013-01-19	2013-10-10	264
B30035	0	B00350	D26	wild	494	D26.3	2013				A80321	S20	wild	595	S20.4	1	247	2013-01-19	2013-10-10	264
B30036	0	B00350	D26	wild	494	D26.3	2013				A80321	S20	wild	595	S20.4	1	260	2013-01-19	2013-10-10	264
B30037	0	B00350	D26	wild	494	D26.3	2013				A80321	S20	wild	595	S20.4	1	327	2013-01-19	2013-10-10	264
B30050	0	B00046	D27	cap	584	D27.3	2013	2010	3	MP	B10412	S21	wild	544	S21.2	1	204	2013-01-23	2013-10-08	258
B30051	0	B00046	D27	cap	584	D27.3	2013	2010	3	MP	B10412	S21	wild	544	S21.2	1	207	2013-01-23	2013-10-08	258
B30052	1	B00046	D27	cap	584	D27.3	2013	2010	3	MP	B10412	S21	wild	544	S21.2	1	210	2013-01-23	2013-10-08	258
B30053	0	B00046	D27	cap	584	D27.3	2013	2010	3	MP	B10412	S21	wild	544	S21.2	1	263	2013-01-23	2013-10-09	259
B30063	3	B00051	D29	cap	480	D29.2	2013	2010	3	MP	B10412	S21	wild	544	S21.7	0
B30064	3	B00051	D29	cap	480	D29.2	2013	2010	3	MP	B10412	S21	wild	544	S21.7	0
B40001	0	B00350	D26	wild	525	D26.5	2014				B20344	S22	wild	508	S22.2	1	253	2014-01-16	2014-09-18	245
B40002	0	B00350	D26	wild	525	D26.5	2014				B20344	S22	wild	508	S22.2	1	269	2014-01-16	2014-09-18	245
B40003	3	B00350	D26	wild	525	D26.5	2014				B20344	S22	wild	508	S22.2	0
B40004	0	B00350	D26	wild	525	D26.5	2014				B20344	S22	wild	508	S22.2	1	128	2014-01-16	2014-09-18	245
B40005	0	B00044	D28	cap	546	D28.4	2014	2010	4	MP	B10412	S21	wild	608	S21.3	1	178	2014-01-17	2014-10-15	271
B40006	1	B00044	D28	cap	546	D28.4	2014	2010	4	MP	B10412	S21	wild	608	S21.3	1	222	2014-01-17	2014-10-15	271
B40007	0	B00044	D28	cap	546	D28.4	2014	2010	4	MP	B10412	S21	wild	608	S21.3	1	174	2014-01-17	2014-10-15	271
B40010	1	B20076	D46	cap	464	D46.1	2014	2012	2	PP	B20344	S22	wild	499	S22.3	0
B40011	3	B20076	D46	cap	464	D46.1	2014	2012	2	PP	B20344	S22	wild	499	S22.3	0
B40012	3	B20076	D46	cap	464	D46.1	2014	2012	2	PP	B20344	S22	wild	499	S22.3	0
B40013	1	B20076	D46	cap	464	D46.1	2014	2012	2	PP	B20344	S22	wild	499	S22.3	1	356	2014-01-23	2014-10-10	260
B40014	0	B20038	D32	cap	503	D32.1	2014	2012	2	PP	B20346	S23	wild	488	S23.1	1	276	2014-01-23	2014-10-15	265
B40015	1	B20038	D32	cap	503	D32.1	2014	2012	2	PP	B20346	S23	wild	488	S23.1	1	270	2014-01-23	2014-10-15	265
B40016	1	B00046	D27	cap	578	D27.4	2014	2010	4	MP	B10412	S21	wild	592	S21.4	1	210	2014-01-26	2014-10-08	255
B40017	1	B00046	D27	cap	578	D27.4	2014	2010	4	MP	B10412	S21	wild	592	S21.4	1	182	2014-01-26	2014-10-08	255
B40018	0	B00046	D27	cap	578	D27.4	2014	2010	4	MP	B10412	S21	wild	592	S21.4	1	176	2014-01-26	2014-10-08	255
B40019	0	B00046	D27	cap	578	D27.4	2014	2010	4	MP	B10412	S21	wild	592	S21.4	1	184	2014-01-26	2014-10-08	255
B40020	1	B30329	D33	wild	409	D33.1	2014				B20346	S23	wild	488	S23.2	1	130	2014-01-26	2014-09-18	235
B40021	0	B30329	D33	wild	409	D33.1	2014				B20346	S23	wild	488	S23.2	1	140	2014-01-26	2014-09-18	235
B40022	1	B30329	D33	wild	409	D33.1	2014				B20346	S23	wild	488	S23.2	1	132	2014-01-26	2014-09-18	235
B40023	1	B30329	D33	wild	409	D33.1	2014				B20346	S23	wild	488	S23.2	1	126	2014-01-26	2014-09-18	235
B50001	3	B20038	D32	cap	525	D32.3	2015	2012	3	MP	B10412	S21	wild	608	S21.8	0
B50002	3	B20038	D32	cap	525	D32.3	2015	2012	3	MP	B10412	S21	wild	608	S21.8	0
B50003	3	B20038	D32	cap	525	D32.3	2015	2012	3	MP	B10412	S21	wild	608	S21.8	0
B50012	3	B20076	D46	cap	442	D46.2	2015	2012	3	MP	B20346	S23	wild	511	S23.5	0
B50013	3	B20076	D46	cap	442	D46.2	2015	2012	3	MP	B20346	S23	wild	511	S23.5	0
B50014	3	B20076	D46	cap	442	D46.2	2015	2012	3	MP	B20346	S23	wild	511	S23.5	0
B50015	3	B20076	D46	cap	442	D46.2	2015	2012	3	MP	B20346	S23	wild	511	S23.5	0
B50016	0	B00046	D27	cap	620	D27.5	2015	2010	5	MP	B30393	S24	wild	535	S24.1	1	213	2015-01-17	2015-10-09	265
B50017	0	B00046	D27	cap	620	D27.5	2015	2010	5	MP	B30393	S24	wild	535	S24.1	1	217	2015-01-17	2015-10-09	265
B50018	1	B00046	D27	cap	620	D27.5	2015	2010	5	MP	B30393	S24	wild	535	S24.1	1	231	2015-01-17	2015-10-09	265
B50019	0	B00046	D27	cap	620	D27.5	2015	2010	5	MP	B30393	S24	wild	535	S24.1	1	225	2015-01-17	2015-10-09	265
B50020	1	B00350	D26	wild	522	D26.4	2015				B10412	S21	wild	608	S21.5	1	200	2015-01-15	2015-09-06	234
B50021	0	B00350	D26	wild	522	D26.4	2015				B10412	S21	wild	608	S21.5	1	195	2015-01-15	2015-09-06	234
B50022	1	B00350	D26	wild	522	D26.4	2015				B10412	S21	wild	608	S21.5	1	202	2015-01-15	2015-09-06	234
B50026	0	B30329	D33	wild	486	D33.2	2015				B10412	S21	wild	608	S21.6	1	141	2015-01-17	2015-09-17	243
B50027	0	B30329	D33	wild	486	D33.2	2015				B10412	S21	wild	608	S21.6	1	181	2015-01-17	2015-09-17	243
B50028	0	B30329	D33	wild	486	D33.2	2015				B10412	S21	wild	608	S21.6	1	175	2015-01-17	2015-09-17	243
B50029	0	B30329	D33	wild	486	D33.2	2015				B10412	S21	wild	608	S21.6	1	168	2015-01-17	2015-09-17	243
B50038	3	B00044	D28	cap	604	D28.5	2015	2010	5	MP	B20346	S23	wild	507	S23.6	0
B50039	3	B00044	D28	cap	604	D28.5	2015	2010	5	MP	B20346	S23	wild	507	S23.6	0
B50040	3	B00044	D28	cap	604	D28.5	2015	2010	5	MP	B20346	S23	wild	507	S23.6	0
B50041	3	B00044	D28	cap	604	D28.5	2015	2010	5	MP	B20346	S23	wild	507	S23.6	0
B50048	3	B40021	D47	cap	457	D47.1	2015	2014	1	PP	B30393	S24	wild	518	S24.2	0
B50049	0	B40021	D47	cap	457	D47.1	2015	2014	1	PP	B30393	S24	wild	518	S24.2	0
B50050	0	B40021	D47	cap	457	D47.1	2015	2014	1	PP	B30393	S24	wild	518	S24.2	1	362	2015-02-11	2015-10-09	240
B60014	1	B30329	D33	wild	488	D33.3	2016				B20346	S23	wild	604	S23.3	1	247	2016-01-15	2016-10-09	268
B60015	1	B30329	D33	wild	488	D33.3	2016				B20346	S23	wild	604	S23.3	1	246	2016-01-15	2016-10-09	268
B60016	1	B30329	D33	wild	488	D33.3	2016				B20346	S23	wild	604	S23.3	1	244	2016-01-15	2016-10-09	268
B60017	0	B30329	D33	wild	488	D33.3	2016				B20346	S23	wild	604	S23.3	1	232	2016-01-15	2016-10-09	268
B60018	1	B50330	D34	wild	452	D34.1	2016				B50263	S25	wild	504	S25.1	1	298	2016-01-17	2016-10-11	268
B60019	1	B50330	D34	wild	452	D34.1	2016				B50263	S25	wild	504	S25.1	1	241	2016-01-17	2016-10-11	268
B60020	1	B50330	D34	wild	452	D34.1	2016				B50263	S25	wild	504	S25.1	1	246	2016-01-17	2016-10-11	268
B60021	1	B50330	D34	wild	452	D34.1	2016				B50263	S25	wild	504	S25.1	1	236	2016-01-17	2016-10-11	268
B60022	0	B50327	D35	wild	497	D35.1	2016				B40303	S26	wild	501	S26.1	1	235	2016-01-17	2016-10-09	266
B60023	1	B50327	D35	wild	497	D35.1	2016				B40303	S26	wild	501	S26.1	1	228	2016-01-17	2016-10-09	266
B60024	0	B50327	D35	wild	497	D35.1	2016				B40303	S26	wild	501	S26.1	1	243	2016-01-17	2016-10-09	266
B60025	0	B50327	D35	wild	497	D35.1	2016				B40303	S26	wild	501	S26.1	1	276	2016-01-17	2016-10-20	277
B60026	1	B50016	D36	cap	387	D36.1	2016	2015	1	PP	B20346	S23	wild	604	S23.4	1	242	2016-01-19	2016-10-12	267
B60027	0	B50016	D36	cap	387	D36.1	2016	2015	1	PP	B20346	S23	wild	604	S23.4	1	247	2016-01-19	2016-10-12	267
B60028	0	B50016	D36	cap	387	D36.1	2016	2015	1	PP	B20346	S23	wild	604	S23.4	1	246	2016-01-19	2016-10-12	267
B60029	0	B50331	D37	wild	538	D37.1	2016				B50326	S27	wild	536	S27.1	1	219	2016-01-19	2016-10-12	267
B60030	0	B50331	D37	wild	538	D37.1	2016				B50326	S27	wild	536	S27.1	1	197	2016-01-19	2016-10-12	267
B60031	1	B50331	D37	wild	538	D37.1	2016				B50326	S27	wild	536	S27.1	1	201	2016-01-19	2016-10-12	267
B60032	0	B50331	D37	wild	538	D37.1	2016				B50326	S27	wild	536	S27.1	1	208	2016-01-19	2016-10-12	267
B70001	1	B50016	D36	cap	478	D36.2	2017	2015	2	MP	B60186	S28	wild	512	S28.1	1	194	2017-01-15	2017-09-27	255
B70002	1	B50016	D36	cap	478	D36.2	2017	2015	2	MP	B60186	S28	wild	512	S28.1	1	197	2017-01-15	2017-09-27	255
B70003	0	B50016	D36	cap	478	D36.2	2017	2015	2	MP	B60186	S28	wild	512	S28.1	1	189	2017-01-15	2017-09-27	255
B70004	1	B50016	D36	cap	478	D36.2	2017	2015	2	MP	B60186	S28	wild	512	S28.1	1	185	2017-01-15	2017-09-27	255
B70005	1	B50330	D34	wild	516	D34.2	2017				B50263	S25	wild	535	S25.2	1	193	2017-01-16	2017-10-20	277
B70006	0	B50330	D34	wild	516	D34.2	2017				B50263	S25	wild	535	S25.2	1	231	2017-01-16	2017-10-20	277
B70007	1	B50330	D34	wild	516	D34.2	2017				B50263	S25	wild	535	S25.2	1	224	2017-01-16	2017-10-20	277
B70008	0	B50330	D34	wild	516	D34.2	2017				B50263	S25	wild	535	S25.2	1	228	2017-01-16	2017-10-20	277
B70009	0	B50331	D37	wild	480	D37.2	2017				B50326	S27	wild	509	S27.2	1	244	2017-01-18	2017-10-13	268
B70010	1	B50331	D37	wild	480	D37.2	2017				B50326	S27	wild	509	S27.2	1	248	2017-01-18	2017-10-13	268
B70011	1	B50331	D37	wild	480	D37.2	2017				B50326	S27	wild	509	S27.2	1	222	2017-01-18	2017-10-13	268
B70012	0	B50331	D37	wild	480	D37.2	2017				B50326	S27	wild	509	S27.2	1	239	2017-01-18	2017-10-13	268
B70023	0	B30329	D33	wild	475	D33.4	2017				B50326	S27	wild	509	S27.3	1	219	2017-01-25	2017-10-28	276
B70024	1	B30329	D33	wild	475	D33.4	2017				B50326	S27	wild	509	S27.3	1	266	2017-01-25	2017-10-28	276
B70025	1	B30329	D33	wild	475	D33.4	2017				B50326	S27	wild	509	S27.3	1	235	2017-01-25	2017-10-28	276
B70026	1	B30329	D33	wild	475	D33.4	2017				B50326	S27	wild	509	S27.3	1	247	2017-01-25	2017-10-28	276
B70035	1	B60182	D39	wild	400	D39.2	2017				B50020	S32	cap	588	S32.2	1	206	2017-02-07	2017-10-16	251
B70036	1	B60182	D39	wild	400	D39.2	2017				B50020	S32	cap	588	S32.2	1	220	2017-02-07	2017-10-16	251
B70037	0	B60182	D39	wild	400	D39.2	2017				B50020	S32	cap	588	S32.2	1	188	2017-02-07	2017-10-29	264
B70038	3	B60182	D39	wild	400	D39.2	2017				B50020	S32	cap	588	S32.2	0
B70039	1	B50327	D35	wild	570	D35.2	2017				B50208	S29	wild	495	S29.1	1	216	2017-02-08	2017-10-09	243
B70040	0	B50327	D35	wild	570	D35.2	2017				B50208	S29	wild	495	S29.1	1	210	2017-02-08	2017-10-09	243
B70041	1	B50327	D35	wild	570	D35.2	2017				B50208	S29	wild	495	S29.1	1	233	2017-02-08	2017-10-09	243
B80005	1	B50016	D36	cap	496	D36.3	2018	2015	3	MP	B60186	S28	wild	494	S28.2	1	268	2018-01-14	2018-10-17	276
B80006	1	B50016	D36	cap	496	D36.3	2018	2015	3	MP	B60186	S28	wild	494	S28.2	1	223	2018-01-14	2018-10-07	266
B80007	0	B50016	D36	cap	496	D36.3	2018	2015	3	MP	B60186	S28	wild	494	S28.2	1	254	2018-01-14	2018-10-17	276
B80008	1	B50330	D34	wild	490	D34.3	2018				B50018	S30	cap	607	S30.1	1	245	2018-01-14	2018-10-08	267
B80009	1	B50330	D34	wild	490	D34.3	2018				B50018	S30	cap	607	S30.1	1	237	2018-01-14	2018-10-08	267
B80010	0	B50330	D34	wild	490	D34.3	2018				B50018	S30	cap	607	S30.1	1	273	2018-01-14	2018-10-08	267
B80011	0	B50330	D34	wild	490	D34.3	2018				B50018	S30	cap	607	S30.1	1	206	2018-01-14	2018-10-08	267
B80013	0	B70346	D40	wild	391	D40.3	2018				B50208	S29	wild	582	S29.4	1	196	2018-01-26	2018-10-09	256
B80014	1	B70346	D40	wild	391	D40.3	2018				B50208	S29	wild	582	S29.4	1	229	2018-01-26	2018-10-09	256
B80015	1	B70346	D40	wild	391	D40.3	2018				B50208	S29	wild	582	S29.4	1	181	2018-01-26	2018-10-09	256
B80016	3	B70346	D40	wild	391	D40.3	2018				B50208	S29	wild	582	S29.4	1	154
B80023	1	B70023	D38	cap	311	D38.1	2018	2017	1	PP	B70278	S31	wild	528	S31.1	1	113	2018-01-13	2018-09-29	259
B80024	1	B70023	D38	cap	311	D38.1	2018	2017	1	PP	B70278	S31	wild	528	S31.1	1	106	2018-01-13	2018-09-29	259
B80025	0	B70023	D38	cap	311	D38.1	2018	2017	1	PP	B70278	S31	wild	528	S31.1	1	98	2018-01-13	2018-09-29	259
B80026	0	B70023	D38	cap	311	D38.1	2018	2017	1	PP	B70278	S31	wild	528	S31.1	1	98	2018-01-13	2018-09-29	259
B80027	1	B60182	D39	wild	407	D39.1	2018				B50020	S32	cap	601	S32.1	1	200	2018-01-22	2018-10-03	254
B80028	1	B60182	D39	wild	407	D39.1	2018				B50020	S32	cap	601	S32.1	1	208	2018-01-22	2018-10-03	254
B80029	1	B60182	D39	wild	407	D39.1	2018				B50020	S32	cap	601	S32.1	1	139	2018-01-22	2018-10-03	254
B80030	1	B60182	D39	wild	407	D39.1	2018				B50020	S32	cap	601	S32.1	1	103
B90005	0	B50016	D36	cap	520	D36.4	2019	2015	4	MP	B60186	S28	wild	484	S28.3	1	222	2019-01-06	2019-09-19	256
B90006	1	B50016	D36	cap	520	D36.4	2019	2015	4	MP	B60186	S28	wild	484	S28.3	1	215	2019-01-06	2019-09-19	256
B90007	0	B50016	D36	cap	520	D36.4	2019	2015	4	MP	B60186	S28	wild	484	S28.3	1	202	2019-01-06	2019-09-19	256
B90008	0	B50016	D36	cap	520	D36.4	2019	2015	4	MP	B60186	S28	wild	484	S28.3	1	200	2019-01-06	2019-09-19	256
B90009	0	B70346	D40	wild	424	D40.1	2019				B50208	S29	wild	545	S29.2	1	189	2019-01-12	2019-10-01	262
B90010	1	B70346	D40	wild	424	D40.1	2019				B50208	S29	wild	545	S29.2	1	228	2019-01-12	2019-10-01	262
B90011	1	B70346	D40	wild	424	D40.1	2019				B50208	S29	wild	545	S29.2	1	127	2019-01-12	2019-10-01	262
B90015	1	B70023	D38	cap	450	D38.2	2019	2017	2	MP	B70278	S31	wild	505	S31.2	1	101	2019-01-30	2019-09-14	227
B90016	0	B70023	D38	cap	450	D38.2	2019	2017	2	MP	B70278	S31	wild	505	S31.2	1	97	2019-01-30	2019-09-14	227
B90017	1	B70023	D38	cap	450	D38.2	2019	2017	2	MP	B70278	S31	wild	505	S31.2	1	91	2019-01-30	2019-09-14	227
B90018	1	B70023	D38	cap	450	D38.2	2019	2017	2	MP	B70278	S31	wild	505	S31.2	1	96	2019-01-30	2019-09-14	227
B90027	0	B70346	D40	wild	424	D40.2	2019	2017	2	MP	B50208	S29	wild	545	S29.3	1	171	2019-01-12	2019-10-01	262
C00010	0	B70023	D38	cap	445	D38.3	2019	2017	2	MP	B70278	S31	wild	556	S31.3	1	128.5	2020-01-12	2020-09-05	237
C00011	1	B70023	D38	cap	445	D38.3	2019	2017	2	MP	B70278	S31	wild	556	S31.3	1	114.5	2020-01-12	2020-09-05	237
C00012	1	B70023	D38	cap	445	D38.3	2019	2017	2	MP	B70278	S31	wild	556	S31.3	1	114	2020-01-12	2020-09-05	237
C00013	1	B70023	D38	cap	445	D38.3	2019	2017	2	MP	B70278	S31	wild	556	S31.3	1	117	2020-01-12	2020-09-05	237
C00025	1	B90200	D48	wild	352	D48.1	2020				B70354	S41	wild	575	S41.1	1	135.5	2020-01-15	2020-08-31	229
C00029	1	B90005	D49	cap	444	D49.1	2020	2019	1	PP	B80224	S42	wild	523	S42.1	1	78	2020-01-20	2020-08-22	215
C00030	0	B90005	D49	cap	444	D49.1	2020	2019	1	PP	B80224	S42	wild	523	S42.1	1	83	2020-01-20	2020-08-22	215
C00031	0	B90005	D49	cap	444	D49.1	2020	2019	1	PP	B80224	S42	wild	523	S42.1	1	85	2020-01-20	2020-08-22	215
C00040	1	B80223	D50	wild	497	D50.1	2020				B80008	S43	cap	567	S43.1	1	139	2020-02-02	2020-09-16	227
C00041	0	B80223	D50	wild	497	D50.1	2020				B80008	S43	cap	567	S43.1	1	135.5	2020-02-02	2020-09-16	227
C00042	1	B80223	D50	wild	497	D50.1	2020				B80008	S43	cap	567	S43.1	1	133.5	2020-02-02	2020-09-16	227
C10005	0	B90005	D49	cap	520	D49.2	2021	2019	2	MP	B80224	S42	wild	538	S42.2	1	22.5
C10006	0	B90005	D49	cap	520	D49.2	2021	2019	2	MP	B80224	S42	wild	538	S42.2	1	23	2021-01-15	2021-07-22	188
C10007	0	B90005	D49	cap	520	D49.2	2021	2019	2	MP	B80224	S42	wild	538	S42.2	1	23.5	2021-01-15	2021-07-22	188
C10008	0	B90005	D49	cap	520	D49.2	2021	2019	2	MP	B80224	S42	wild	538	S42.2	1	23.5	2021-01-15	2021-07-22	188
C10009	3	B80223	D50	wild	464	D50.2	2021				B80008	S43	cap	580	S43.2	0	60.3
C10010	1	B80223	D50	wild	464	D50.2	2021				B80008	S43	cap	580	S43.2	1	123.5	2021-01-25	2021-08-24	211
C10011	0	B80223	D50	wild	464	D50.2	2021				B80008	S43	cap	580	S43.2	1	123.5	2021-01-25	2021-08-30	217
C10014	0	C00234	D51	wild	412	D51.1	2021				C00236	S44	wild	562	S44.1	1	138	2021-02-19	2021-09-18	211
C10015	3	C00234	D51	wild	412	D51.1	2021				C00236	S44	wild	562	S44.1	0	67
C10016	3	C00234	D51	wild	412	D51.1	2021				C00236	S44	wild	562	S44.1	0
